# Supplementary material for: Effects of Branched-Chain Fatty Acids Derived from Yak Ghee on Lipid Metabolism and the Gut Microbiota in Normal-Fat Diet-Fed Mice
Source: Molecules. 2023 Oct 23;28(20):7222. doi: 10.3390/molecules28207222 (PMC10609089; doi:10.3390/molecules28207222)
Supplement: Supplementary file 1 [file molecules-28-07222-s001.zip]

Archive with 1 entries (1 files):
- molecules-2574640-supplementary.pdf
